# Supplementary material for: Multi-locus and long amplicon sequencing approach to study microbial diversity at species level using the MinION™ portable nanopore sequencer
Source: Gigascience. 2017 Jun 12;6(7):1–12. doi: 10.1093/gigascience/gix043 (PMC5534310; doi:10.1093/gigascience/gix043)
Supplement: Supplementary_Material_2.xls [file gix043_Supplementary_Material_2.xls]

## Sheet: arb-silva.de_align_resultlist_413473
sequence_identifier	identity	quality	startpos	stoppos	ecolipos	bps	lca_tax_greengenes	lca_tax_rdp	lca_tax_slv
OTU1;size=1038;	100	100	15646	28424	577	332	k__Bacteria;p__Firmicutes;c__Bacilli;o__Lactobacillales;f__Streptococcaceae;g__Streptococcus;	Bacteria;Firmicutes;Bacilli;Lactobacillales;Streptococcaceae;Streptococcus;	Bacteria;Firmicutes;Bacilli;Lactobacillales;Streptococcaceae;Streptococcus;
OTU2;size=844;	100	100	15649	27653	579	327	k__Bacteria;p__Firmicutes;c__Clostridia;o__Clostridiales;f__Clostridiaceae;g__Clostridium;	Bacteria;Firmicutes;Clostridia;Clostridiales;Clostridiaceae 1;Clostridium sensu stricto;	Bacteria;Firmicutes;Clostridia;Clostridiales;Clostridiaceae 1;Clostridium sensu stricto 1;
OTU3;size=702;	100	100	15646	28424	577	329	k__Bacteria;p__[Thermi];c__Deinococci;o__Deinococcales;f__Deinococcaceae;g__Deinococcus;	Bacteria;"Deinococcus-Thermus";Deinococci;Deinococcales;Deinococcaceae;Deinococcus;	Bacteria;Deinococcus-Thermus;Deinococci;Deinococcales;Deinococcaceae;Deinococcus;
OTU4;size=627;	100	100	15649	27653	579	327	k__Bacteria;p__Proteobacteria;c__Betaproteobacteria;o__Neisseriales;f__Neisseriaceae;g__Neisseria;s__cinerea;	Bacteria;"Proteobacteria";Betaproteobacteria;Neisseriales;Neisseriaceae;Neisseria;	Bacteria;Proteobacteria;Betaproteobacteria;Neisseriales;Neisseriaceae;Neisseria;
OTU5;size=392;	100	100	15649	27653	579	328	k__Bacteria;p__Firmicutes;c__Bacilli;o__Lactobacillales;f__Lactobacillaceae;g__Lactobacillus;	Bacteria;Firmicutes;Bacilli;Lactobacillales;Lactobacillaceae;Lactobacillus;	Bacteria;Firmicutes;Bacilli;Lactobacillales;Lactobacillaceae;Lactobacillus;
OTU6;size=685;	100	100	15646	28424	577	329	k__Bacteria;p__Bacteroidetes;c__Bacteroidia;o__Bacteroidales;f__Bacteroidaceae;g__Bacteroides;	Bacteria;"Bacteroidetes";"Bacteroidia";"Bacteroidales";Bacteroidaceae;Bacteroides;	Bacteria;Bacteroidetes;Bacteroidia;Bacteroidales;Bacteroidaceae;Bacteroides;
OTU7;size=239;	100	100	15649	27653	579	329	k__Bacteria;p__Proteobacteria;c__Epsilonproteobacteria;o__Campylobacterales;f__Helicobacteraceae;g__Helicobacter;s__pylori;	Bacteria;"Proteobacteria";Epsilonproteobacteria;Campylobacterales;Helicobacteraceae;Helicobacter;	Bacteria;Proteobacteria;Epsilonproteobacteria;Campylobacterales;Helicobacteraceae;Helicobacter;
OTU8;size=272;	100	100	15649	27653	579	327	k__Bacteria;p__Firmicutes;c__Bacilli;o__Lactobacillales;f__Streptococcaceae;g__Streptococcus;	Bacteria;Firmicutes;Bacilli;Lactobacillales;Streptococcaceae;Streptococcus;	Bacteria;Firmicutes;Bacilli;Lactobacillales;Streptococcaceae;Streptococcus;
OTU9;size=215;	100	100	15649	27653	579	328	k__Bacteria;p__Firmicutes;c__Bacilli;o__Bacillales;	Bacteria;Firmicutes;Bacilli;Bacillales;	Bacteria;Firmicutes;Bacilli;Bacillales;
OTU10;size=244;	100	100	15649	27653	579	327	k__Bacteria;p__Proteobacteria;c__Gammaproteobacteria;o__Enterobacteriales;f__Enterobacteriaceae;	Bacteria;"Proteobacteria";Gammaproteobacteria;"Enterobacteriales";Enterobacteriaceae;Escherichia/Shigella;	Bacteria;Proteobacteria;Gammaproteobacteria;Enterobacteriales;Enterobacteriaceae;Escherichia-Shigella;
OTU11;size=257;	100	100	15649	27653	579	327	k__Bacteria;p__Proteobacteria;c__Gammaproteobacteria;o__Pseudomonadales;f__Pseudomonadaceae;g__Pseudomonas;	Bacteria;"Proteobacteria";Gammaproteobacteria;Pseudomonadales;Pseudomonadaceae;Pseudomonas;	Bacteria;Proteobacteria;Gammaproteobacteria;Pseudomonadales;Pseudomonadaceae;Pseudomonas;
OTU12;size=129;	100	100	15649	27653	579	328	k__Bacteria;p__Firmicutes;c__Bacilli;o__Lactobacillales;f__Enterococcaceae;g__Enterococcus;	Bacteria;Firmicutes;Bacilli;Lactobacillales;Enterococcaceae;Enterococcus;	Bacteria;Firmicutes;Bacilli;Lactobacillales;Enterococcaceae;Enterococcus;
OTU13;size=110;	100	100	15646	28424	577	333	k__Bacteria;p__Firmicutes;c__Bacilli;o__Bacillales;f__Bacillaceae;	Bacteria;Firmicutes;Bacilli;Bacillales;Bacillaceae 1;Bacillus;	Bacteria;Firmicutes;Bacilli;Bacillales;Bacillaceae;Bacillus;
OTU14;size=72;	100	100	15646	28424	577	333	k__Bacteria;p__Firmicutes;c__Bacilli;o__Bacillales;f__Listeriaceae;	Bacteria;Firmicutes;Bacilli;Bacillales;Listeriaceae;Listeria;	Bacteria;Firmicutes;Bacilli;Bacillales;Listeriaceae;Listeria;
OTU15;size=114;	100	100	15646	28424	577	332	k__Bacteria;p__Proteobacteria;c__Gammaproteobacteria;o__Pseudomonadales;f__Moraxellaceae;g__Acinetobacter;	Bacteria;"Proteobacteria";Gammaproteobacteria;Pseudomonadales;Moraxellaceae;Acinetobacter;	Bacteria;Proteobacteria;Gammaproteobacteria;Pseudomonadales;Moraxellaceae;Acinetobacter;
OTU16;size=101;	100	100	15649	27653	579	329	k__Bacteria;p__Actinobacteria;c__Actinobacteria;o__Actinomycetales;f__Propionibacteriaceae;g__Propionibacterium;s__acnes;	Bacteria;"Actinobacteria";Actinobacteria;Actinobacteridae;Actinomycetales;Propionibacterineae;Propionibacteriaceae;Propionibacterium;	Bacteria;Actinobacteria;Actinobacteria;Propionibacteriales;Propionibacteriaceae;Propionibacterium;
OTU17;size=78;	100	100	15649	27653	579	326	k__Bacteria;p__Proteobacteria;c__Alphaproteobacteria;o__Rhodobacterales;f__Rhodobacteraceae;g__Rhodobacter;s__sphaeroides;	Bacteria;"Proteobacteria";Alphaproteobacteria;Rhodobacterales;Rhodobacteraceae;Rhodobacter;	Bacteria;Proteobacteria;Alphaproteobacteria;Rhodobacterales;Rhodobacteraceae;Rhodobacter;
OTU18;size=59;	100	100	15649	27653	579	327	k__Bacteria;p__Firmicutes;c__Bacilli;o__Lactobacillales;f__Streptococcaceae;g__Streptococcus;	Bacteria;Firmicutes;Bacilli;Lactobacillales;Streptococcaceae;Streptococcus;	Bacteria;Firmicutes;Bacilli;Lactobacillales;Streptococcaceae;Streptococcus;
OTU19;size=47;	100	100	15649	27653	579	328	k__Bacteria;p__Actinobacteria;c__Actinobacteria;o__Actinomycetales;f__Actinomycetaceae;g__Actinomyces;	Bacteria;"Actinobacteria";Actinobacteria;Actinobacteridae;Actinomycetales;Actinomycineae;Actinomycetaceae;Actinomyces;	Bacteria;Actinobacteria;Actinobacteria;Actinomycetales;Actinomycetaceae;Actinomyces;
OTU20;size=24;	93.4132	89	15646	28424	577	333	k__Bacteria;p__Firmicutes;c__Clostridia;o__Clostridiales;f__Clostridiaceae;g__Clostridium;	Bacteria;Firmicutes;Clostridia;Clostridiales;Clostridiaceae 1;Clostridium sensu stricto;	Bacteria;Firmicutes;Clostridia;Clostridiales;Clostridiaceae 1;Clostridium sensu stricto 1;
OTU21;size=25;	93.617	92	15649	27653	579	327	Unclassified;	Unclassified;	Unclassified;
OTU22;size=6;	90.6907	85	15646	28424	577	333	Unclassified;	Bacteria;	Bacteria;Proteobacteria;Betaproteobacteria;Neisseriales;Neisseriaceae;Neisseria;
OTU23;size=22;	96.0961	93	15646	28424	577	333	k__Bacteria;p__Firmicutes;c__Bacilli;o__Lactobacillales;f__Lactobacillaceae;g__Lactobacillus;	Bacteria;Firmicutes;Bacilli;Lactobacillales;Lactobacillaceae;Lactobacillus;	Bacteria;Firmicutes;Bacilli;Lactobacillales;Lactobacillaceae;Lactobacillus;
OTU24;size=6;	92.4925	90	15646	28424	577	331	Unclassified;	Unclassified;	Unclassified;
OTU25;size=7;	92.1922	99	15646	28424	577	331	Unclassified;	Unclassified;	Unclassified;
OTU26;size=4;	90.0901	87	15646	28424	577	331	Unclassified;	Unclassified;	Unclassified;
OTU27;size=3;	91.9403	88	15646	28424	577	333	Unclassified;	Unclassified;	Unclassified;
OTU28;size=3;	91.3174	86	15646	28424	577	333	Unclassified;	Unclassified;	Unclassified;
OTU29;size=3;	91.3174	86	15646	28424	577	333	Unclassified;	Unclassified;	Unclassified;
OTU30;size=9;	93.9024	99	15649	27653	579	328	k__Bacteria;p__Firmicutes;c__Bacilli;	Bacteria;Firmicutes;	Bacteria;Firmicutes;
OTU31;size=5;	91.5916	88	15646	28424	577	332	Unclassified;	Unclassified;	Unclassified;
OTU32;size=3;	89.9083	86	15649	27653	579	323	Unclassified;	Unclassified;	Unclassified;
OTU33;size=5;	96.988	95	15646	28424	577	332	k__Bacteria;p__Firmicutes;c__Bacilli;o__Lactobacillales;f__Streptococcaceae;g__Streptococcus;	Bacteria;Firmicutes;Bacilli;Lactobacillales;Streptococcaceae;Streptococcus;	Bacteria;Firmicutes;Bacilli;Lactobacillales;Streptococcaceae;Streptococcus;
OTU34;size=3;	92.1922	87	15646	28424	577	333	Unclassified;	Unclassified;	Unclassified;
OTU35;size=3;	95.107	92	15649	27653	579	327	k__Bacteria;p__Proteobacteria;c__Gammaproteobacteria;o__Pseudomonadales;f__Moraxellaceae;g__Acinetobacter;	Bacteria;"Proteobacteria";Gammaproteobacteria;Pseudomonadales;Moraxellaceae;Acinetobacter;	Bacteria;Proteobacteria;Gammaproteobacteria;Pseudomonadales;Moraxellaceae;Acinetobacter;
OTU36;size=2;	92.7273	87	15649	27653	579	327	Unclassified;	Unclassified;	Unclassified;
OTU37;size=2;	89.9696	85	15649	27653	579	327	Unclassified;	Unclassified;	Unclassified;
OTU38;size=2;	93.7126	91	15646	28424	577	332	Unclassified;	Unclassified;	Unclassified;
OTU39;size=2;	88	88	15649	27653	579	323	Unclassified;	Unclassified;	Unclassified;
OTU40;size=2;	94.8949	94	15646	28424	577	333	k__Bacteria;p__Firmicutes;c__Bacilli;o__Lactobacillales;f__Streptococcaceae;g__Streptococcus;	Bacteria;Firmicutes;Bacilli;Lactobacillales;Streptococcaceae;Streptococcus;	Bacteria;Firmicutes;Bacilli;Lactobacillales;Streptococcaceae;Streptococcus;
OTU41;size=2;	92.1922	90	15646	28424	577	333	Unclassified;	Unclassified;	Unclassified;
