# Supplementary material for: Multi-locus and long amplicon sequencing approach to study microbial diversity at species level using the MinION™ portable nanopore sequencer
Source: Gigascience. 2017 Jun 12;6(7):1–12. doi: 10.1093/gigascience/gix043 (PMC5534310; doi:10.1093/gigascience/gix043)
Supplement: Supplementary_Material_3.xls [file gix043_Supplementary_Material_3.xls]

## Sheet: arb-silva.de_align_resultlist_413474
sequence_identifier	identity	quality	startpos	stoppos	ecolipos	bps	lca_tax_greengenes	lca_tax_rdp	lca_tax_slv
OTU1;size=4359;	100	100	15649	27653	579	328	k__Bacteria;p__Firmicutes;c__Bacilli;o__Bacillales;f__Bacillaceae;g__Bacillus;	Bacteria;Firmicutes;Bacilli;Bacillales;Bacillaceae 1;Bacillus;	Bacteria;Firmicutes;Bacilli;Bacillales;Bacillaceae;Bacillus;
OTU2;size=624;	100	100	15649	27653	579	328	k__Bacteria;p__Firmicutes;c__Bacilli;o__Lactobacillales;f__Lactobacillaceae;g__Lactobacillus;	Bacteria;Firmicutes;Bacilli;Lactobacillales;Lactobacillaceae;Lactobacillus;	Bacteria;Firmicutes;Bacilli;Lactobacillales;Lactobacillaceae;Lactobacillus;
OTU3;size=601;	100	100	15649	27653	579	328	k__Bacteria;p__Firmicutes;c__Bacilli;o__Lactobacillales;f__Enterococcaceae;g__Enterococcus;	Bacteria;Firmicutes;Bacilli;Lactobacillales;Enterococcaceae;Enterococcus;	Bacteria;Firmicutes;Bacilli;Lactobacillales;Enterococcaceae;Enterococcus;
OTU4;size=408;	100	100	15649	27653	579	327	k__Bacteria;p__Proteobacteria;c__Gammaproteobacteria;o__Pseudomonadales;f__Pseudomonadaceae;g__Pseudomonas;	Bacteria;"Proteobacteria";Gammaproteobacteria;Pseudomonadales;Pseudomonadaceae;Pseudomonas;	Bacteria;Proteobacteria;Gammaproteobacteria;Pseudomonadales;Pseudomonadaceae;Pseudomonas;
OTU5;size=243;	100	100	15649	27653	579	327	k__Bacteria;p__Proteobacteria;c__Gammaproteobacteria;o__Enterobacteriales;f__Enterobacteriaceae;	Bacteria;"Proteobacteria";Gammaproteobacteria;"Enterobacteriales";Enterobacteriaceae;Escherichia/Shigella;	Bacteria;Proteobacteria;Gammaproteobacteria;Enterobacteriales;Enterobacteriaceae;Escherichia-Shigella;
OTU6;size=298;	100	100	15649	27653	579	328	k__Bacteria;p__Firmicutes;c__Bacilli;o__Bacillales;f__Listeriaceae;	Bacteria;Firmicutes;Bacilli;Bacillales;Listeriaceae;Listeria;	Bacteria;Firmicutes;Bacilli;Bacillales;Listeriaceae;Listeria;
OTU7;size=311;	100	100	15649	27653	579	327	k__Bacteria;p__Proteobacteria;c__Gammaproteobacteria;o__Enterobacteriales;f__Enterobacteriaceae;g__Salmonella;s__enterica;	Bacteria;"Proteobacteria";Gammaproteobacteria;"Enterobacteriales";Enterobacteriaceae;Salmonella;	Bacteria;Proteobacteria;Gammaproteobacteria;Enterobacteriales;Enterobacteriaceae;Salmonella;
OTU8;size=327;	100	100	15649	27653	579	328	k__Bacteria;p__Firmicutes;c__Bacilli;o__Bacillales;	Bacteria;Firmicutes;Bacilli;Bacillales;	Bacteria;Firmicutes;Bacilli;Bacillales;
OTU9;size=116;	96.3964	94	15646	28424	577	333	k__Bacteria;p__Firmicutes;c__Bacilli;o__Bacillales;f__Bacillaceae;	Bacteria;Firmicutes;Bacilli;Bacillales;Bacillaceae 1;Bacillus;	Bacteria;Firmicutes;Bacilli;Bacillales;Bacillaceae;Bacillus;
OTU10;size=25;	91.2913	86	15646	28424	577	332	Unclassified;	Unclassified;	Unclassified;
OTU11;size=46;	96.3964	95	15646	28424	577	333	k__Bacteria;p__Firmicutes;c__Bacilli;o__Lactobacillales;f__Lactobacillaceae;g__Lactobacillus;	Bacteria;Firmicutes;Bacilli;Lactobacillales;Lactobacillaceae;Lactobacillus;	Bacteria;Firmicutes;Bacilli;Lactobacillales;Lactobacillaceae;Lactobacillus;
OTU12;size=22;	90.6907	85	15646	28424	577	333	Unclassified;	Bacteria;"Proteobacteria";Gammaproteobacteria;"Enterobacteriales";Enterobacteriaceae;unclassified_Enterobacteriaceae;	Bacteria;Proteobacteria;Gammaproteobacteria;Enterobacteriales;Enterobacteriaceae;Escherichia-Shigella;
OTU13;size=17;	91.5916	86	15646	28424	577	333	Unclassified;	Unclassified;	Unclassified;
OTU14;size=27;	90.6907	85	15646	28424	577	332	Unclassified;	Unclassified;	Unclassified;
OTU15;size=3;	90.6907	85	15646	28424	577	332	k__Bacteria;p__Proteobacteria;c__Gammaproteobacteria;o__Enterobacteriales;f__Enterobacteriaceae;	Bacteria;"Proteobacteria";Gammaproteobacteria;"Enterobacteriales";Enterobacteriaceae;Escherichia/Shigella;	Bacteria;Proteobacteria;Gammaproteobacteria;Enterobacteriales;Enterobacteriaceae;Escherichia-Shigella;
OTU16;size=4;	92.0588	86	15646	28424	577	332	k__Bacteria;p__Firmicutes;c__Bacilli;o__Lactobacillales;f__Enterococcaceae;g__Enterococcus;	Bacteria;Firmicutes;Bacilli;Lactobacillales;Enterococcaceae;Enterococcus;	Bacteria;Firmicutes;Bacilli;Lactobacillales;Enterococcaceae;Enterococcus;
OTU17;size=4;	86.9823	81	16068	28424	618	333	Unclassified;	Unclassified;	Unclassified;
OTU18;size=2;	91.5916	87	15646	28424	577	332	Unclassified;	Unclassified;	Unclassified;
